# Supplementary material for: Mitophagy in Astrocytes Is Required for the Health of Optic Nerve
Source: Cells. 2023 Oct 20;12(20):2496. doi: 10.3390/cells12202496 (PMC10605486; doi:10.3390/cells12202496)
Supplement: Supplementary file 1 [file cells-12-02496-s001.zip]

Archive with 1 entries (1 files):
- cells-2614699-supplementary.pdf
